# Supplementary material for: Mining of Adverse Event Signals Associated with Fluticasone Furoate/Umeclidinium/Vilanterol Triple Therapy: A Post-Marketing Analysis Based on FAERS
Source: Pharmacy (Basel). 2025 Dec 10;13(6):178. doi: 10.3390/pharmacy13060178 (PMC12737015; doi:10.3390/pharmacy13060178)
Supplement: Supplementary file 1 [file pharmacy-13-00178-s001.zip]

Archive with 1 entries (1 files):
- pharmacy-3975620-Supplementary.pdf
